# Supplementary material for: Eleven remarkable Diptera species, emerged from fallen aspens in Kivach Nature Reserve, Russian Karelia
Source: Biodivers Data J. 2018 Feb 5;(6):e22175. doi: 10.3897/BDJ.6.e22175 (PMC5904328; doi:10.3897/BDJ.6.e22175)
Supplement: Supplementary material 1 — The list of Diptera species collected with trunk emergence traps [file bdj-06-e22175-s001.xls]

## Sheet: Лист1
Family	Species	Number of specimens
Pediciidae	Ula bolitophila Loew	112
Limoniidae	Atypophthalmus machidai Alexander	2
Limoniidae	Discobola annulata Linnaeus	19
Limoniidae	Discobola caesarea Osten-Sacken	27
Limoniidae	Discobola parvispinula Alexander	1
Limoniidae	Elephantomyia krivosheinae Savchenko	1
Limoniidae	Gnophomyia acheron Alexander	9
Limoniidae	Gnophomyia viridipennis Gimmerthal	563
Limoniidae	Limonia badia Walker	225
Limoniidae	Metalimnobia bifasciata Schrank	5
Limoniidae	Metalimnobia charlesi Salmela & Starý	1
Limoniidae	Metalimnobia quadrimaculata Linnaeus	25
Limoniidae	Rhipidia maculata Meigen	3
Limoniidae	Rhipidia uniseriata Schiner	4
Tipulidae	Tipula apicispina Alexander	29
Tipulidae	Tipula irrorata Macquart	9
Tipulidae	Tipula stenostyla Savchenko	5
Anisopodidae	Mycetobia pallipes Meigen	2
Scatopsidae	Coboldia fuscipes Meigen	1
Scatopsidae	Colobostema infumatum Haliday	5
Scatopsidae	Colobostema nigripenne Meigen	2
Scatopsidae	Ectaetia subclavipes Krivosheina	341
Scatopsidae	Holoplagia bullata Edwards	1
Scatopsidae	Rhexoza sp1	210
Scatopsidae	Rhexoza sp2	2
Axymyiidae	Mesaxymyia kerteszi Duda	1
Bibionidae	Bibio clavipes Meigen	1
Mycetophilidae	Allodiopsis domestica Meigen	1
Mycetophilidae	Apolephthisa subincana Curtis	2
Mycetophilidae	Brevicornu fasciculatum Lackschewitz	1
Mycetophilidae	Dynatosoma reciprocum Walker	2
Mycetophilidae	Dynatosoma sp1 (thoracicum sensu Zaitzev)	1
Mycetophilidae	Epicypta latiuscula Zaitzev	1
Mycetophilidae	Exechia dorsalis Staeger	22
Mycetophilidae	Greenomyia borealis Winnertz	1
Mycetophilidae	Impleta consorta Plassmann	1
Mycetophilidae	Leia bilineata Winnertz	28
Mycetophilidae	Leia winthemi Lehmann	8
Mycetophilidae	Mycetophila gentilica Zaitzev	1
Mycetophilidae	Mycomya bicolor Dziedzicki	3
Mycetophilidae	Phronia braueri Dziedzicki	1
Mycetophilidae	Polylepta borealis Lundström	1
Mycetophilidae	Rymosia signatipes Van der Wulp	1
Mycetophilidae	Sciophila adamsi Edwards	3
Mycetophilidae	Sciophila salassea Matile	2
Mycetophilidae	Syntemna stylatoides Zaitzev	5
Mycetophilidae	Trichonta girschneri Landrock	15
Keroplatidae	Neoplatyura flava Macquart	1
Keroplatidae	Orfelia falcata Zaitzev	2
Sciaridae	Zygoneura bidens Mamaev	16
Sciaridae	Zygoneura sciarina Meigen	1
Stratiomyidae	Neopachygaster meromelas Dufour	17
Xylophagidae	Xylophagus ater Meigen	5
Dolichopodidae	Medetera excellens Frey	3
Dolichopodidae	Medetera incrassata Frey	6
Dolichopodidae	Medetera pseudoapicalis Thuneberg	4
Empididae	Rhamphomyia culicina Fallén	2
Hybotidae	Euthyneura albipennis Zetterstedt	2
Hybotidae	Euthyneura myrtilli Macquart	1
Hybotidae	Platypalpus ecalceatus Zetterstedt	1
Hybotidae	Platypalpus exilis Meigen	1
Hybotidae	Platypalpus tuomikoskii Chvála	1
Hybotidae	Tachypeza fuscipennis Fallén	1
Hybotidae	Tachypeza heeri Zetterstedt	5
Hybotidae	Tachypeza nubila Meigen	19
Hybotidae	Tachypeza truncorum Fallén	10
Platypezidae	Agathomyia vernalis Shatalkin	10
Syrphidae	Brachyopa pilosa Collin	37
Syrphidae	Hammerschmidtia ferruginea Fallén	1
Syrphidae	Hammerschmidtia ingrica Stackelberg	4
Chloropidae	Elachiptera cornuta Fallén	2
Chloropidae	Tricimba cincta Meigen	1
Milichiidae	Neophyllomyza acyglossa Villeneuve	30
Drosophilidae	Chymomyza caudatula Oldenberg	1
Drosophilidae	Chymomyza fuscimana Zetterstedt	1
Drosophilidae	Drosophila eskoi Lakovaara & Lankinen	3
Drosophilidae	Drosophila ingrica Hackman	1
Drosophilidae	Drosophila phalerata Meigen	6
Drosophilidae	Hirtodrosophila toyohiokadai Sidorenko	11
Drosophilidae	Lordiphosa fenestrarum Fallén	1
Drosophilidae	Scaptomyza pallida Zetterstedt	1
Lauxaniidae	Pachycerina seticornis Fallén	1
Lauxaniidae	Sapromyza basalis Zetterstedt	1
Micropezidae	Rainieria latifrons Loew	1
Acartophthalmidae	Acartophthalmus nigrinus Zetterstedt	1
Aulacigastridae	Aulacigaster pappi Kassebeer	2
Clusiidae	Clusiodes microcerca Stackelberg	2
Clusiidae	Clusiodes tuomikoskii Mamajev	28
Heleomyzidae	Suillia atricornis Meigen	9
Heleomyzidae	Suillia bicolor Zetterstedt	6
Heleomyzidae	Suillia fuscicornis Zetterstedt	23
Heleomyzidae	Suillia humilis Meigen	6
Heleomyzidae	Suillia laevifrons Loew	13
Heleomyzidae	Suillia nemorum Meigen	2
Heleomyzidae	Suillia pallida Fallén	1
Heleomyzidae	Tephrochlamys laeta Meigen	1
Sphaeroceridae	Apteromyia claviventris Strobl	3
Tanypezidae	Tanypeza longimana Fallén	3
Lonchaeidae	Lonchaea fugax Becker	52
Lonchaeidae	Lonchaea patens Collin	1
Fanniidae	Fannia corvina Verrall	1
Muscidae	Coenosia sp1	9
Muscidae	Phaonia canescens Stein	14
Muscidae	Phaonia rufiventris Scopoli	2
Muscidae	Thricops diaphanus Wiedemann	3
