# Supplementary material for: Eleven remarkable Diptera species, emerged from fallen aspens in Kivach Nature Reserve, Russian Karelia
Source: Biodivers Data J. 2018 Feb 5;(6):e22175. doi: 10.3897/BDJ.6.e22175 (PMC5904328; doi:10.3897/BDJ.6.e22175)
Supplement: XML Treatment for Hammerschmidtia ingrica [file BDJ.6.e22175-treatment10.xml]

<!DOCTYPE tp:taxon-treatment
  PUBLIC "-//TaxonX//DTD Taxonomic Treatment Publishing DTD v0 20100105//EN" "tax-treatment-NSO.dtd">
<tp:taxon-treatment xmlns:tp="http://www.plazi.org/taxpub"><tp:treatment-meta><mixed-citation publication-type="journal"><person-group><name><surname>Polevoi</surname><given-names>Alexei</given-names></name><name><surname>Ruokolainen</surname><given-names>Anna</given-names></name><name><surname>Shorohova</surname><given-names>Ekaterina</given-names></name></person-group><article-title>Eleven remarkable <tp:taxon-name><tp:taxon-name-part taxon-name-part-type="order">Diptera</tp:taxon-name-part></tp:taxon-name> species, emerged from fallen aspens in Kivach Nature Reserve, Russian Karelia</article-title><source>Biodivers Data J</source><day>05</day><month>2</month><year>2018</year><volume>2018</volume><issue>6</issue><pub-id pub-id-type="doi">10.3897/BDJ.6.e22175</pub-id></mixed-citation></tp:treatment-meta><tp:nomenclature><tp:taxon-name><tp:taxon-name-part taxon-name-part-type="genus">Hammerschmidtia</tp:taxon-name-part> <tp:taxon-name-part taxon-name-part-type="species">ingrica</tp:taxon-name-part><object-id xmlns:xlink="http://www.w3.org/1999/xlink" xlink:type="simple" object-id-type="Fauna Europaea">https://fauna-eu.org/cdm_dataportal/taxon/197de867-9c6b-4f01-9aa3-410813b7d47f</object-id></tp:taxon-name><tp:taxon-authority>Stackelberg, 1952</tp:taxon-authority></tp:nomenclature><tp:treatment-sec sec-type="materials"><title>Materials</title><list list-type="alpha-lower" list-content="occurrences"><list-item><p><bold>Type status:</bold> <named-content xmlns:xlink="http://www.w3.org/1999/xlink" content-type="dwc:typeStatus" xlink:type="simple">Other material</named-content>. <bold>Occurrence:</bold> recordedBy: <named-content xmlns:xlink="http://www.w3.org/1999/xlink" content-type="dwc:recordedBy" xlink:type="simple">A. Polevoi</named-content>; sex: <named-content xmlns:xlink="http://www.w3.org/1999/xlink" content-type="dwc:sex" xlink:type="simple">3 males, 1 females</named-content>; <bold>Location:</bold> country: <named-content xmlns:xlink="http://www.w3.org/1999/xlink" content-type="dwc:country" xlink:type="simple">Russia</named-content>; stateProvince: <named-content xmlns:xlink="http://www.w3.org/1999/xlink" content-type="dwc:stateProvince" xlink:type="simple">Karelia</named-content>; locality: <named-content xmlns:xlink="http://www.w3.org/1999/xlink" content-type="dwc:locality" xlink:type="simple">Kivach Nature Reserve</named-content>; verbatimLatitude: <named-content xmlns:xlink="http://www.w3.org/1999/xlink" content-type="dwc:verbatimLatitude" xlink:type="simple">62.281</named-content>; verbatimLongitude: <named-content xmlns:xlink="http://www.w3.org/1999/xlink" content-type="dwc:verbatimLongitude" xlink:type="simple">33.967</named-content>; verbatimCoordinateSystem: <named-content xmlns:xlink="http://www.w3.org/1999/xlink" content-type="dwc:verbatimCoordinateSystem" xlink:type="simple">Decimal degrees</named-content>; verbatimSRS: <named-content xmlns:xlink="http://www.w3.org/1999/xlink" content-type="dwc:verbatimSRS" xlink:type="simple">WGS84</named-content>; <bold>Identification:</bold> identifiedBy: <named-content xmlns:xlink="http://www.w3.org/1999/xlink" content-type="dwc:identifiedBy" xlink:type="simple">A. Polevoi</named-content>; <bold>Event:</bold> samplingProtocol: <named-content xmlns:xlink="http://www.w3.org/1999/xlink" content-type="dwc:samplingProtocol" xlink:type="simple">Trunk emergence trap</named-content>; eventDate: <named-content xmlns:xlink="http://www.w3.org/1999/xlink" content-type="dwc:eventDate" xlink:type="simple">2016-04-25/05-26</named-content>; <bold>Record Level:</bold> institutionCode: <named-content xmlns:xlink="http://www.w3.org/1999/xlink" content-type="dwc:institutionCode" xlink:type="simple">FRIP</named-content></p></list-item></list></tp:treatment-sec><tp:treatment-sec sec-type="Diagnosis"><title>Diagnosis</title><p>Easily distinguished from more common <italic><tp:taxon-name><tp:taxon-name-part taxon-name-part-type="genus" reg="Hammerschmidtia">H.</tp:taxon-name-part> <tp:taxon-name-part taxon-name-part-type="species" reg="ferruginea">ferruginea</tp:taxon-name-part></tp:taxon-name></italic> Fallén by smaller body size and short feathering of the arista (Fig. <xref ref-type="fig" rid="F3814166">11</xref>, see also <xref ref-type="bibr" rid="B3812354">Kerppola (2011)</xref>, fig. 2-4).</p></tp:treatment-sec><tp:treatment-sec sec-type="Distribution"><title>Distribution</title><p>Palaearctic. Few specimens are known from Finland and Leningrad province of Russia (<xref ref-type="bibr" rid="B3812354">Kerppola 2011</xref>). In East Russia, recorded from the republic of Tyva to Primorje region (<xref ref-type="bibr" rid="B3812378">Krivosheina 2003</xref>).</p></tp:treatment-sec><tp:treatment-sec sec-type="Ecology"><title>Ecology</title><p>Saproxylic species, associated with deciduous trees (<xref ref-type="bibr" rid="B3812378">Krivosheina 2003</xref>). This fly was collected from a wind-broken aspen, colonised by 7 species of macrofungi Table <xref ref-type="table" rid="T3812449">1</xref>.</p></tp:treatment-sec><tp:treatment-sec sec-type="Conservation"><title>Conservation</title><p>Red-listed in Leningrad province of Russia (<xref ref-type="bibr" rid="B3812388">Krivokhatsky and Kuznetsov 2002</xref>).</p></tp:treatment-sec><tp:treatment-sec><!--Section generated to contain objects referenced in tp:taxon-treatment.--><fig-group id="F3814166" position="float" orientation="portrait"><caption><p>Head of <italic><tp:taxon-name><tp:taxon-name-part taxon-name-part-type="genus" reg="Hammerschmidtia">Hammerschmidtia</tp:taxon-name-part></tp:taxon-name></italic> spp. Scale bar: 2 mm.</p></caption><fig id="F3814171" position="float" orientation="portrait"><object-id xmlns:xlink="http://www.w3.org/1999/xlink" xlink:type="simple">10.3897/BDJ.6.e22175.figure11a</object-id><label>Figure 11a.</label><caption><p><italic><tp:taxon-name><tp:taxon-name-part taxon-name-part-type="genus" reg="Hammerschmidtia">H.</tp:taxon-name-part> <tp:taxon-name-part taxon-name-part-type="species" reg="ferruginea">ferruginea</tp:taxon-name-part></tp:taxon-name></italic> Fallén.</p></caption><graphic xmlns:xlink="http://www.w3.org/1999/xlink" xlink:href="bdj-06-e22175-g011_a.jpg" xlink:type="simple" position="float" orientation="portrait" id="oo_163653.jpg"/></fig><fig id="F3814172" position="float" orientation="portrait"><object-id xmlns:xlink="http://www.w3.org/1999/xlink" xlink:type="simple">10.3897/BDJ.6.e22175.figure11b</object-id><label>Figure 11b.</label><caption><p><italic><tp:taxon-name><tp:taxon-name-part taxon-name-part-type="genus" reg="Hammerschmidtia">H.</tp:taxon-name-part> <tp:taxon-name-part taxon-name-part-type="species" reg="ingrica">ingrica</tp:taxon-name-part></tp:taxon-name></italic> Stackelberg.</p></caption><graphic xmlns:xlink="http://www.w3.org/1999/xlink" xlink:href="bdj-06-e22175-g011_b.jpg" xlink:type="simple" position="float" orientation="portrait" id="oo_163654.jpg"/></fig></fig-group><table-wrap id="T3812449" position="float" orientation="portrait"><label>Table 1.</label><caption><p>Occurrence of remarkable <tp:taxon-name><tp:taxon-name-part taxon-name-part-type="order">Diptera</tp:taxon-name-part></tp:taxon-name> species and wood-decaying macromycetes on fallen aspens in Kivach Nature Reserve (DBH - diameter at breast height; WB - windbreak; WT - windthrow).</p></caption><table rules="all" border="0" style="width: 907px;"><tbody><tr><td rowspan="1" colspan="1"/><td rowspan="1" colspan="1">
              <bold>A_1</bold>
            </td><td rowspan="1" colspan="1">
              <bold>A_2</bold>
            </td><td rowspan="1" colspan="1">
              <bold>A_3</bold>
            </td><td rowspan="1" colspan="1">
              <bold>A_4</bold>
            </td><td rowspan="1" colspan="1">
              <bold>A_5</bold>
            </td><td rowspan="1" colspan="1">
              <bold>A_6</bold>
            </td><td rowspan="1" colspan="1">
              <bold>A_7</bold>
            </td><td rowspan="1" colspan="1">
              <bold>A_8</bold>
            </td><td rowspan="1" colspan="1">
              <bold>A_9</bold>
            </td><td rowspan="1" colspan="1">
              <bold>A_10</bold>
            </td></tr><tr><td rowspan="1" colspan="1">
              <bold>Trunk parameters</bold>
            </td><td rowspan="1" colspan="1"/><td rowspan="1" colspan="1"/><td rowspan="1" colspan="1"/><td rowspan="1" colspan="1"/><td rowspan="1" colspan="1"/><td rowspan="1" colspan="1"/><td rowspan="1" colspan="1"/><td rowspan="1" colspan="1"/><td rowspan="1" colspan="1"/><td rowspan="1" colspan="1"/></tr><tr><td rowspan="1" colspan="1">The time since tree death</td><td rowspan="1" colspan="1">9</td><td rowspan="1" colspan="1">16</td><td rowspan="1" colspan="1">10</td><td rowspan="1" colspan="1">7</td><td rowspan="1" colspan="1">10</td><td rowspan="1" colspan="1">5</td><td rowspan="1" colspan="1">8</td><td rowspan="1" colspan="1">1</td><td rowspan="1" colspan="1">4</td><td rowspan="1" colspan="1">6</td></tr><tr><td rowspan="1" colspan="1">Decay class</td><td rowspan="1" colspan="1">1</td><td rowspan="1" colspan="1">1</td><td rowspan="1" colspan="1">2</td><td rowspan="1" colspan="1">2</td><td rowspan="1" colspan="1">1</td><td rowspan="1" colspan="1">1</td><td rowspan="1" colspan="1">2</td><td rowspan="1" colspan="1">1</td><td rowspan="1" colspan="1">1</td><td rowspan="1" colspan="1">1</td></tr><tr><td rowspan="1" colspan="1">DBH (cm)</td><td rowspan="1" colspan="1">41.4</td><td rowspan="1" colspan="1">54.1</td><td rowspan="1" colspan="1">49.7</td><td rowspan="1" colspan="1">70.4</td><td rowspan="1" colspan="1">78.7</td><td rowspan="1" colspan="1">36.9</td><td rowspan="1" colspan="1">29.9</td><td rowspan="1" colspan="1">33.8</td><td rowspan="1" colspan="1">27.4</td><td rowspan="1" colspan="1">74.5</td></tr><tr><td rowspan="1" colspan="1">Tree mortality mode</td><td rowspan="1" colspan="1">WB</td><td rowspan="1" colspan="1">WT</td><td rowspan="1" colspan="1">WB</td><td rowspan="1" colspan="1">WB</td><td rowspan="1" colspan="1">WB</td><td rowspan="1" colspan="1">WB</td><td rowspan="1" colspan="1">WT</td><td rowspan="1" colspan="1">WB</td><td rowspan="1" colspan="1">WT</td><td rowspan="1" colspan="1">WB</td></tr><tr><td rowspan="1" colspan="1">
              <bold><tp:taxon-name><tp:taxon-name-part taxon-name-part-type="order">Diptera</tp:taxon-name-part></tp:taxon-name> (number of collected specimens)</bold>
            </td><td rowspan="1" colspan="1"/><td rowspan="1" colspan="1"/><td rowspan="1" colspan="1"/><td rowspan="1" colspan="1"/><td rowspan="1" colspan="1"/><td rowspan="1" colspan="1"/><td rowspan="1" colspan="1"/><td rowspan="1" colspan="1"/><td rowspan="1" colspan="1"/><td rowspan="1" colspan="1"/></tr><tr><td rowspan="1" colspan="1"><italic><tp:taxon-name><tp:taxon-name-part taxon-name-part-type="genus" reg="Atypophthalmus">Atypophthalmus</tp:taxon-name-part> <tp:taxon-name-part taxon-name-part-type="species" reg="machidai">machidai</tp:taxon-name-part></tp:taxon-name></italic> Alexander</td><td rowspan="1" colspan="1">0</td><td rowspan="1" colspan="1">0</td><td rowspan="1" colspan="1">0</td><td rowspan="1" colspan="1">0</td><td rowspan="1" colspan="1">2</td><td rowspan="1" colspan="1">0</td><td rowspan="1" colspan="1">0</td><td rowspan="1" colspan="1">0</td><td rowspan="1" colspan="1">0</td><td rowspan="1" colspan="1">0</td></tr><tr><td rowspan="1" colspan="1"><italic><tp:taxon-name><tp:taxon-name-part taxon-name-part-type="genus" reg="Discobola">Discobola</tp:taxon-name-part> <tp:taxon-name-part taxon-name-part-type="species" reg="parvispinula">parvispinula</tp:taxon-name-part></tp:taxon-name></italic> Alexander</td><td rowspan="1" colspan="1">0</td><td rowspan="1" colspan="1">0</td><td rowspan="1" colspan="1">0</td><td rowspan="1" colspan="1">0</td><td rowspan="1" colspan="1">0</td><td rowspan="1" colspan="1">0</td><td rowspan="1" colspan="1">1</td><td rowspan="1" colspan="1">0</td><td rowspan="1" colspan="1">0</td><td rowspan="1" colspan="1">0</td></tr><tr><td rowspan="1" colspan="1"><italic><tp:taxon-name><tp:taxon-name-part taxon-name-part-type="genus" reg="Gnophomyia">Gnophomyia</tp:taxon-name-part> <tp:taxon-name-part taxon-name-part-type="species" reg="acheron">acheron</tp:taxon-name-part></tp:taxon-name></italic> Alexander</td><td rowspan="1" colspan="1">0</td><td rowspan="1" colspan="1">0</td><td rowspan="1" colspan="1">0</td><td rowspan="1" colspan="1">6</td><td rowspan="1" colspan="1">2</td><td rowspan="1" colspan="1">1</td><td rowspan="1" colspan="1">0</td><td rowspan="1" colspan="1">0</td><td rowspan="1" colspan="1">0</td><td rowspan="1" colspan="1">0</td></tr><tr><td rowspan="1" colspan="1"><italic><tp:taxon-name><tp:taxon-name-part taxon-name-part-type="genus" reg="Limonia">Limonia</tp:taxon-name-part> <tp:taxon-name-part taxon-name-part-type="species" reg="badia">badia</tp:taxon-name-part></tp:taxon-name></italic> Walker</td><td rowspan="1" colspan="1">0</td><td rowspan="1" colspan="1">1</td><td rowspan="1" colspan="1">0</td><td rowspan="1" colspan="1">1</td><td rowspan="1" colspan="1">0</td><td rowspan="1" colspan="1">0</td><td rowspan="1" colspan="1">0</td><td rowspan="1" colspan="1">0</td><td rowspan="1" colspan="1">0</td><td rowspan="1" colspan="1">223</td></tr><tr><td rowspan="1" colspan="1"><italic><tp:taxon-name><tp:taxon-name-part taxon-name-part-type="genus" reg="Ectaetia">Ectaetia</tp:taxon-name-part> <tp:taxon-name-part taxon-name-part-type="species" reg="subclavipes">subclavipes</tp:taxon-name-part></tp:taxon-name></italic> Krivosheina</td><td rowspan="1" colspan="1">16</td><td rowspan="1" colspan="1">0</td><td rowspan="1" colspan="1">7</td><td rowspan="1" colspan="1">295</td><td rowspan="1" colspan="1">18</td><td rowspan="1" colspan="1">3</td><td rowspan="1" colspan="1">0</td><td rowspan="1" colspan="1">0</td><td rowspan="1" colspan="1">1</td><td rowspan="1" colspan="1">1</td></tr><tr><td rowspan="1" colspan="1"><italic><tp:taxon-name><tp:taxon-name-part taxon-name-part-type="genus" reg="Mesaxymyia">Mesaxymyia</tp:taxon-name-part> <tp:taxon-name-part taxon-name-part-type="species" reg="kerteszi">kerteszi</tp:taxon-name-part></tp:taxon-name></italic> Duda</td><td rowspan="1" colspan="1">1</td><td rowspan="1" colspan="1">0</td><td rowspan="1" colspan="1">0</td><td rowspan="1" colspan="1">0</td><td rowspan="1" colspan="1">0</td><td rowspan="1" colspan="1">0</td><td rowspan="1" colspan="1">0</td><td rowspan="1" colspan="1">0</td><td rowspan="1" colspan="1">0</td><td rowspan="1" colspan="1">0</td></tr><tr><td rowspan="1" colspan="1"><italic><tp:taxon-name><tp:taxon-name-part taxon-name-part-type="genus" reg="Impleta">Impleta</tp:taxon-name-part> <tp:taxon-name-part taxon-name-part-type="species" reg="consorta">consorta</tp:taxon-name-part></tp:taxon-name></italic> Plassmann</td><td rowspan="1" colspan="1">0</td><td rowspan="1" colspan="1">0</td><td rowspan="1" colspan="1">1</td><td rowspan="1" colspan="1">0</td><td rowspan="1" colspan="1">0</td><td rowspan="1" colspan="1">0</td><td rowspan="1" colspan="1">0</td><td rowspan="1" colspan="1">0</td><td rowspan="1" colspan="1">0</td><td rowspan="1" colspan="1">0</td></tr><tr><td rowspan="1" colspan="1"><italic><tp:taxon-name><tp:taxon-name-part taxon-name-part-type="genus" reg="Zygoneura">Zygoneura</tp:taxon-name-part> <tp:taxon-name-part taxon-name-part-type="species" reg="bidens">bidens</tp:taxon-name-part></tp:taxon-name></italic> Mamaev</td><td rowspan="1" colspan="1">15</td><td rowspan="1" colspan="1">0</td><td rowspan="1" colspan="1">0</td><td rowspan="1" colspan="1">0</td><td rowspan="1" colspan="1">0</td><td rowspan="1" colspan="1">0</td><td rowspan="1" colspan="1">0</td><td rowspan="1" colspan="1">0</td><td rowspan="1" colspan="1">0</td><td rowspan="1" colspan="1">1</td></tr><tr><td rowspan="1" colspan="1"><italic><tp:taxon-name><tp:taxon-name-part taxon-name-part-type="genus" reg="Agathomyia">Agathomyia</tp:taxon-name-part> <tp:taxon-name-part taxon-name-part-type="species" reg="vernalis">vernalis</tp:taxon-name-part></tp:taxon-name></italic> Shatalkin</td><td rowspan="1" colspan="1">0</td><td rowspan="1" colspan="1">0</td><td rowspan="1" colspan="1">0</td><td rowspan="1" colspan="1">0</td><td rowspan="1" colspan="1">6</td><td rowspan="1" colspan="1">0</td><td rowspan="1" colspan="1">4</td><td rowspan="1" colspan="1">0</td><td rowspan="1" colspan="1">0</td><td rowspan="1" colspan="1">0</td></tr><tr><td rowspan="1" colspan="1"><italic><tp:taxon-name><tp:taxon-name-part taxon-name-part-type="genus" reg="Hammerschmidtia">Hammerschmidtia</tp:taxon-name-part> <tp:taxon-name-part taxon-name-part-type="species" reg="ingrica">ingrica</tp:taxon-name-part></tp:taxon-name></italic> Stackelberg</td><td rowspan="1" colspan="1">0</td><td rowspan="1" colspan="1">0</td><td rowspan="1" colspan="1">0</td><td rowspan="1" colspan="1">4</td><td rowspan="1" colspan="1">0</td><td rowspan="1" colspan="1">0</td><td rowspan="1" colspan="1">0</td><td rowspan="1" colspan="1">0</td><td rowspan="1" colspan="1">0</td><td rowspan="1" colspan="1">0</td></tr><tr><td rowspan="1" colspan="1"><italic><tp:taxon-name><tp:taxon-name-part taxon-name-part-type="genus" reg="Clusiodes">Clusiodes</tp:taxon-name-part> <tp:taxon-name-part taxon-name-part-type="species" reg="tuomikoskii">tuomikoskii</tp:taxon-name-part></tp:taxon-name></italic> Mamajev</td><td rowspan="1" colspan="1">26</td><td rowspan="1" colspan="1">0</td><td rowspan="1" colspan="1">0</td><td rowspan="1" colspan="1">0</td><td rowspan="1" colspan="1">0</td><td rowspan="1" colspan="1">0</td><td rowspan="1" colspan="1">0</td><td rowspan="1" colspan="1">0</td><td rowspan="1" colspan="1">0</td><td rowspan="1" colspan="1">2</td></tr><tr><td rowspan="1" colspan="1">
              <bold><tp:taxon-name><tp:taxon-name-part taxon-name-part-type="kingdom">Fungi</tp:taxon-name-part></tp:taxon-name> (presence/absence)</bold>
            </td><td rowspan="1" colspan="1"/><td rowspan="1" colspan="1"/><td rowspan="1" colspan="1"/><td rowspan="1" colspan="1"/><td rowspan="1" colspan="1"/><td rowspan="1" colspan="1"/><td rowspan="1" colspan="1"/><td rowspan="1" colspan="1"/><td rowspan="1" colspan="1"/><td rowspan="1" colspan="1"/></tr><tr><td rowspan="1" colspan="1"><italic><tp:taxon-name><tp:taxon-name-part taxon-name-part-type="genus" reg="Otidea">Otidea</tp:taxon-name-part> <tp:taxon-name-part taxon-name-part-type="species" reg="onotica">onotica</tp:taxon-name-part></tp:taxon-name></italic> (Pers.) Fuckel</td><td rowspan="1" colspan="1">0</td><td rowspan="1" colspan="1">0</td><td rowspan="1" colspan="1">1</td><td rowspan="1" colspan="1">0</td><td rowspan="1" colspan="1">0</td><td rowspan="1" colspan="1">0</td><td rowspan="1" colspan="1">0</td><td rowspan="1" colspan="1">0</td><td rowspan="1" colspan="1">0</td><td rowspan="1" colspan="1">0</td></tr><tr><td rowspan="1" colspan="1"><italic><tp:taxon-name><tp:taxon-name-part taxon-name-part-type="genus" reg="Peziza">Peziza</tp:taxon-name-part> <tp:taxon-name-part taxon-name-part-type="species" reg="repanda">repanda</tp:taxon-name-part></tp:taxon-name></italic> Pers.</td><td rowspan="1" colspan="1">0</td><td rowspan="1" colspan="1">0</td><td rowspan="1" colspan="1">1</td><td rowspan="1" colspan="1">0</td><td rowspan="1" colspan="1">1</td><td rowspan="1" colspan="1">0</td><td rowspan="1" colspan="1">0</td><td rowspan="1" colspan="1">0</td><td rowspan="1" colspan="1">0</td><td rowspan="1" colspan="1">1</td></tr><tr><td rowspan="1" colspan="1"><italic><tp:taxon-name><tp:taxon-name-part taxon-name-part-type="genus" reg="Scutellinia">Scutellinia</tp:taxon-name-part> <tp:taxon-name-part taxon-name-part-type="species" reg="scutellata">scutellata</tp:taxon-name-part></tp:taxon-name></italic> (L.) Lambotte</td><td rowspan="1" colspan="1">0</td><td rowspan="1" colspan="1">1</td><td rowspan="1" colspan="1">0</td><td rowspan="1" colspan="1">0</td><td rowspan="1" colspan="1">1</td><td rowspan="1" colspan="1">0</td><td rowspan="1" colspan="1">0</td><td rowspan="1" colspan="1">0</td><td rowspan="1" colspan="1">0</td><td rowspan="1" colspan="1">1</td></tr><tr><td rowspan="1" colspan="1"><italic><tp:taxon-name><tp:taxon-name-part taxon-name-part-type="genus" reg="Pleurotus">Pleurotus</tp:taxon-name-part> <tp:taxon-name-part taxon-name-part-type="species" reg="pulmonarius">pulmonarius</tp:taxon-name-part></tp:taxon-name></italic> (Fr.) Quél</td><td rowspan="1" colspan="1">0</td><td rowspan="1" colspan="1">0</td><td rowspan="1" colspan="1">0</td><td rowspan="1" colspan="1">0</td><td rowspan="1" colspan="1">1</td><td rowspan="1" colspan="1">0</td><td rowspan="1" colspan="1">0</td><td rowspan="1" colspan="1">0</td><td rowspan="1" colspan="1">1</td><td rowspan="1" colspan="1">0</td></tr><tr><td rowspan="1" colspan="1"><italic><tp:taxon-name><tp:taxon-name-part taxon-name-part-type="genus" reg="Armillaria">Armillaria</tp:taxon-name-part> <tp:taxon-name-part taxon-name-part-type="species" reg="cepistipes">cepistipes</tp:taxon-name-part></tp:taxon-name></italic> Velen.</td><td rowspan="1" colspan="1">1</td><td rowspan="1" colspan="1">0</td><td rowspan="1" colspan="1">1</td><td rowspan="1" colspan="1">1</td><td rowspan="1" colspan="1">0</td><td rowspan="1" colspan="1">1</td><td rowspan="1" colspan="1">1</td><td rowspan="1" colspan="1">0</td><td rowspan="1" colspan="1">0</td><td rowspan="1" colspan="1">0</td></tr><tr><td rowspan="1" colspan="1"><italic><tp:taxon-name><tp:taxon-name-part taxon-name-part-type="genus" reg="Hericium">Hericium</tp:taxon-name-part> <tp:taxon-name-part taxon-name-part-type="species" reg="cirrhatum">cirrhatum</tp:taxon-name-part></tp:taxon-name></italic> (Pers.) Nikol.</td><td rowspan="1" colspan="1">1</td><td rowspan="1" colspan="1">0</td><td rowspan="1" colspan="1">1</td><td rowspan="1" colspan="1">0</td><td rowspan="1" colspan="1">0</td><td rowspan="1" colspan="1">0</td><td rowspan="1" colspan="1">0</td><td rowspan="1" colspan="1">0</td><td rowspan="1" colspan="1">0</td><td rowspan="1" colspan="1">0</td></tr><tr><td rowspan="1" colspan="1"><italic><tp:taxon-name><tp:taxon-name-part taxon-name-part-type="genus" reg="Lentaria">Lentaria</tp:taxon-name-part> <tp:taxon-name-part taxon-name-part-type="species" reg="afflata">afflata</tp:taxon-name-part></tp:taxon-name></italic> (Lagget) Corner</td><td rowspan="1" colspan="1">0</td><td rowspan="1" colspan="1">0</td><td rowspan="1" colspan="1">0</td><td rowspan="1" colspan="1">1</td><td rowspan="1" colspan="1">0</td><td rowspan="1" colspan="1">1</td><td rowspan="1" colspan="1">0</td><td rowspan="1" colspan="1">0</td><td rowspan="1" colspan="1">0</td><td rowspan="1" colspan="1">1</td></tr><tr><td rowspan="1" colspan="1"><italic><tp:taxon-name><tp:taxon-name-part taxon-name-part-type="genus" reg="Bjerkandera">Bjerkandera</tp:taxon-name-part> <tp:taxon-name-part taxon-name-part-type="species" reg="adusta">adusta</tp:taxon-name-part></tp:taxon-name></italic> (Willd.: Fr.) P. Karst.</td><td rowspan="1" colspan="1">1</td><td rowspan="1" colspan="1">1</td><td rowspan="1" colspan="1">1</td><td rowspan="1" colspan="1">0</td><td rowspan="1" colspan="1">1</td><td rowspan="1" colspan="1">0</td><td rowspan="1" colspan="1">1</td><td rowspan="1" colspan="1">0</td><td rowspan="1" colspan="1">1</td><td rowspan="1" colspan="1">1</td></tr><tr><td rowspan="1" colspan="1"><italic><tp:taxon-name><tp:taxon-name-part taxon-name-part-type="genus" reg="Cerioporus">Cerioporus</tp:taxon-name-part> <tp:taxon-name-part taxon-name-part-type="species" reg="leptocephalus">leptocephalus</tp:taxon-name-part></tp:taxon-name></italic> (Jacq.) Zmitr.</td><td rowspan="1" colspan="1">0</td><td rowspan="1" colspan="1">0</td><td rowspan="1" colspan="1">0</td><td rowspan="1" colspan="1">0</td><td rowspan="1" colspan="1">1</td><td rowspan="1" colspan="1">0</td><td rowspan="1" colspan="1">0</td><td rowspan="1" colspan="1">0</td><td rowspan="1" colspan="1">0</td><td rowspan="1" colspan="1">0</td></tr><tr><td rowspan="1" colspan="1"><italic><tp:taxon-name><tp:taxon-name-part taxon-name-part-type="genus" reg="Cerioporus">Cerioporus</tp:taxon-name-part> <tp:taxon-name-part taxon-name-part-type="species" reg="squamosus">squamosus</tp:taxon-name-part></tp:taxon-name></italic> (Huds.) Quél.</td><td rowspan="1" colspan="1">0</td><td rowspan="1" colspan="1">0</td><td rowspan="1" colspan="1">1</td><td rowspan="1" colspan="1">0</td><td rowspan="1" colspan="1">0</td><td rowspan="1" colspan="1">0</td><td rowspan="1" colspan="1">0</td><td rowspan="1" colspan="1">0</td><td rowspan="1" colspan="1">0</td><td rowspan="1" colspan="1">0</td></tr><tr><td rowspan="1" colspan="1"><italic><tp:taxon-name><tp:taxon-name-part taxon-name-part-type="genus" reg="Fomes">Fomes</tp:taxon-name-part> <tp:taxon-name-part taxon-name-part-type="species" reg="fomentarius">fomentarius</tp:taxon-name-part></tp:taxon-name></italic> (L.: Fr.) Fr.</td><td rowspan="1" colspan="1">0</td><td rowspan="1" colspan="1">0</td><td rowspan="1" colspan="1">0</td><td rowspan="1" colspan="1">1</td><td rowspan="1" colspan="1">0</td><td rowspan="1" colspan="1">0</td><td rowspan="1" colspan="1">1</td><td rowspan="1" colspan="1">0</td><td rowspan="1" colspan="1">0</td><td rowspan="1" colspan="1">0</td></tr><tr><td rowspan="1" colspan="1"><italic><tp:taxon-name><tp:taxon-name-part taxon-name-part-type="genus" reg="Fomitopsis">Fomitopsis</tp:taxon-name-part> <tp:taxon-name-part taxon-name-part-type="species" reg="pinicola">pinicola</tp:taxon-name-part></tp:taxon-name></italic> (Sw.: Fr.) P. Karst</td><td rowspan="1" colspan="1">0</td><td rowspan="1" colspan="1">0</td><td rowspan="1" colspan="1">0</td><td rowspan="1" colspan="1">0</td><td rowspan="1" colspan="1">1</td><td rowspan="1" colspan="1">0</td><td rowspan="1" colspan="1">1</td><td rowspan="1" colspan="1">0</td><td rowspan="1" colspan="1">0</td><td rowspan="1" colspan="1">0</td></tr><tr><td rowspan="1" colspan="1"><italic><tp:taxon-name><tp:taxon-name-part taxon-name-part-type="genus" reg="Ganoderma">Ganoderma</tp:taxon-name-part> <tp:taxon-name-part taxon-name-part-type="species" reg="applanatum">applanatum</tp:taxon-name-part></tp:taxon-name></italic> (Pers.) Pat.</td><td rowspan="1" colspan="1">0</td><td rowspan="1" colspan="1">1</td><td rowspan="1" colspan="1">0</td><td rowspan="1" colspan="1">0</td><td rowspan="1" colspan="1">0</td><td rowspan="1" colspan="1">0</td><td rowspan="1" colspan="1">0</td><td rowspan="1" colspan="1">0</td><td rowspan="1" colspan="1">0</td><td rowspan="1" colspan="1">0</td></tr><tr><td rowspan="1" colspan="1"><italic><tp:taxon-name><tp:taxon-name-part taxon-name-part-type="genus" reg="Hyphoderma">Hyphoderma</tp:taxon-name-part> <tp:taxon-name-part taxon-name-part-type="species" reg="setigerum">setigerum</tp:taxon-name-part></tp:taxon-name></italic> (Fr.: Fr.) Donk</td><td rowspan="1" colspan="1">0</td><td rowspan="1" colspan="1">0</td><td rowspan="1" colspan="1">0</td><td rowspan="1" colspan="1">1</td><td rowspan="1" colspan="1">0</td><td rowspan="1" colspan="1">0</td><td rowspan="1" colspan="1">0</td><td rowspan="1" colspan="1">0</td><td rowspan="1" colspan="1">0</td><td rowspan="1" colspan="1">1</td></tr><tr><td rowspan="1" colspan="1"><italic><tp:taxon-name><tp:taxon-name-part taxon-name-part-type="genus" reg="Inonotus">Inonotus</tp:taxon-name-part> <tp:taxon-name-part taxon-name-part-type="species" reg="obliquus">obliquus</tp:taxon-name-part></tp:taxon-name></italic> (Pes.: Fr.) Pilát</td><td rowspan="1" colspan="1">0</td><td rowspan="1" colspan="1">0</td><td rowspan="1" colspan="1">0</td><td rowspan="1" colspan="1">0</td><td rowspan="1" colspan="1">0</td><td rowspan="1" colspan="1">1</td><td rowspan="1" colspan="1">0</td><td rowspan="1" colspan="1">0</td><td rowspan="1" colspan="1">0</td><td rowspan="1" colspan="1">0</td></tr><tr><td rowspan="1" colspan="1"><italic><tp:taxon-name><tp:taxon-name-part taxon-name-part-type="genus" reg="Mycoacia">Mycoacia</tp:taxon-name-part> <tp:taxon-name-part taxon-name-part-type="species" reg="fuscoatra">fuscoatra</tp:taxon-name-part></tp:taxon-name></italic> (Fr.) Donk</td><td rowspan="1" colspan="1">0</td><td rowspan="1" colspan="1">0</td><td rowspan="1" colspan="1">1</td><td rowspan="1" colspan="1">0</td><td rowspan="1" colspan="1">0</td><td rowspan="1" colspan="1">0</td><td rowspan="1" colspan="1">0</td><td rowspan="1" colspan="1">0</td><td rowspan="1" colspan="1">0</td><td rowspan="1" colspan="1">0</td></tr><tr><td rowspan="1" colspan="1"><italic><tp:taxon-name><tp:taxon-name-part taxon-name-part-type="genus" reg="Oxyporus">Oxyporus</tp:taxon-name-part> <tp:taxon-name-part taxon-name-part-type="species" reg="corticola">corticola</tp:taxon-name-part></tp:taxon-name></italic> (Fr.) Ryvarden</td><td rowspan="1" colspan="1">1</td><td rowspan="1" colspan="1">0</td><td rowspan="1" colspan="1">1</td><td rowspan="1" colspan="1">1</td><td rowspan="1" colspan="1">1</td><td rowspan="1" colspan="1">1</td><td rowspan="1" colspan="1">1</td><td rowspan="1" colspan="1">0</td><td rowspan="1" colspan="1">0</td><td rowspan="1" colspan="1">1</td></tr><tr><td rowspan="1" colspan="1"><italic><tp:taxon-name><tp:taxon-name-part taxon-name-part-type="genus" reg="Phellinus">Phellinus</tp:taxon-name-part> <tp:taxon-name-part taxon-name-part-type="species" reg="tremulae">tremulae</tp:taxon-name-part></tp:taxon-name></italic> (Bondartsev) Bondartsev et Borisov</td><td rowspan="1" colspan="1">1</td><td rowspan="1" colspan="1">1</td><td rowspan="1" colspan="1">1</td><td rowspan="1" colspan="1">0</td><td rowspan="1" colspan="1">1</td><td rowspan="1" colspan="1">0</td><td rowspan="1" colspan="1">1</td><td rowspan="1" colspan="1">1</td><td rowspan="1" colspan="1">1</td><td rowspan="1" colspan="1">1</td></tr><tr><td rowspan="1" colspan="1"><italic><tp:taxon-name><tp:taxon-name-part taxon-name-part-type="genus" reg="Royoporus">Royoporus</tp:taxon-name-part> <tp:taxon-name-part taxon-name-part-type="species" reg="badius">badius</tp:taxon-name-part></tp:taxon-name></italic> (Pers.) A.B. De</td><td rowspan="1" colspan="1">0</td><td rowspan="1" colspan="1">0</td><td rowspan="1" colspan="1">0</td><td rowspan="1" colspan="1">0</td><td rowspan="1" colspan="1">1</td><td rowspan="1" colspan="1">0</td><td rowspan="1" colspan="1">0</td><td rowspan="1" colspan="1">0</td><td rowspan="1" colspan="1">0</td><td rowspan="1" colspan="1">0</td></tr><tr><td rowspan="1" colspan="1"><italic><tp:taxon-name><tp:taxon-name-part taxon-name-part-type="genus" reg="Trametes">Trametes</tp:taxon-name-part> <tp:taxon-name-part taxon-name-part-type="species" reg="ochracea">ochracea</tp:taxon-name-part></tp:taxon-name></italic> (Pers.) Gilb. et Ryvarden</td><td rowspan="1" colspan="1">1</td><td rowspan="1" colspan="1">0</td><td rowspan="1" colspan="1">1</td><td rowspan="1" colspan="1">1</td><td rowspan="1" colspan="1">1</td><td rowspan="1" colspan="1">0</td><td rowspan="1" colspan="1">0</td><td rowspan="1" colspan="1">0</td><td rowspan="1" colspan="1">0</td><td rowspan="1" colspan="1">1</td></tr><tr><td rowspan="1" colspan="1"><italic><tp:taxon-name><tp:taxon-name-part taxon-name-part-type="genus" reg="Trametes">Trametes</tp:taxon-name-part> <tp:taxon-name-part taxon-name-part-type="species" reg="trogii">trogii</tp:taxon-name-part></tp:taxon-name></italic> Berk.</td><td rowspan="1" colspan="1">0</td><td rowspan="1" colspan="1">0</td><td rowspan="1" colspan="1">0</td><td rowspan="1" colspan="1">0</td><td rowspan="1" colspan="1">1</td><td rowspan="1" colspan="1">0</td><td rowspan="1" colspan="1">0</td><td rowspan="1" colspan="1">0</td><td rowspan="1" colspan="1">0</td><td rowspan="1" colspan="1">0</td></tr><tr><td rowspan="1" colspan="1"><italic><tp:taxon-name><tp:taxon-name-part taxon-name-part-type="genus" reg="Xenasma">Xenasma</tp:taxon-name-part> <tp:taxon-name-part taxon-name-part-type="species" reg="rimicola">rimicola</tp:taxon-name-part></tp:taxon-name></italic> (P. Karst.) Donk</td><td rowspan="1" colspan="1">0</td><td rowspan="1" colspan="1">0</td><td rowspan="1" colspan="1">0</td><td rowspan="1" colspan="1">0</td><td rowspan="1" colspan="1">0</td><td rowspan="1" colspan="1">0</td><td rowspan="1" colspan="1">1</td><td rowspan="1" colspan="1">0</td><td rowspan="1" colspan="1">0</td><td rowspan="1" colspan="1">0</td></tr><tr><td rowspan="1" colspan="1"><italic><tp:taxon-name><tp:taxon-name-part taxon-name-part-type="genus" reg="Amphinema">Amphinema</tp:taxon-name-part> <tp:taxon-name-part taxon-name-part-type="species" reg="byssoides">byssoides</tp:taxon-name-part></tp:taxon-name></italic> (Pers.: Fr.) J. Erikss.</td><td rowspan="1" colspan="1">0</td><td rowspan="1" colspan="1">1</td><td rowspan="1" colspan="1">0</td><td rowspan="1" colspan="1">0</td><td rowspan="1" colspan="1">1</td><td rowspan="1" colspan="1">0</td><td rowspan="1" colspan="1">1</td><td rowspan="1" colspan="1">0</td><td rowspan="1" colspan="1">0</td><td rowspan="1" colspan="1">1</td></tr><tr><td rowspan="1" colspan="1"><italic><tp:taxon-name><tp:taxon-name-part taxon-name-part-type="genus" reg="Botryohypochnus">Botryohypochnus</tp:taxon-name-part> <tp:taxon-name-part taxon-name-part-type="species" reg="isabellinus">isabellinus</tp:taxon-name-part></tp:taxon-name></italic> (Fr.) J. Erikss.</td><td rowspan="1" colspan="1">0</td><td rowspan="1" colspan="1">0</td><td rowspan="1" colspan="1">0</td><td rowspan="1" colspan="1">0</td><td rowspan="1" colspan="1">0</td><td rowspan="1" colspan="1">1</td><td rowspan="1" colspan="1">1</td><td rowspan="1" colspan="1">0</td><td rowspan="1" colspan="1">0</td><td rowspan="1" colspan="1">0</td></tr><tr><td rowspan="1" colspan="1"><italic><tp:taxon-name><tp:taxon-name-part taxon-name-part-type="genus" reg="Chondrostereum">Chondrostereum</tp:taxon-name-part> <tp:taxon-name-part taxon-name-part-type="species" reg="purpureum">purpureum</tp:taxon-name-part></tp:taxon-name></italic> (Pers.: Fr.) Pouzar</td><td rowspan="1" colspan="1">1</td><td rowspan="1" colspan="1">0</td><td rowspan="1" colspan="1">0</td><td rowspan="1" colspan="1">0</td><td rowspan="1" colspan="1">0</td><td rowspan="1" colspan="1">0</td><td rowspan="1" colspan="1">0</td><td rowspan="1" colspan="1">0</td><td rowspan="1" colspan="1">1</td><td rowspan="1" colspan="1">1</td></tr><tr><td rowspan="1" colspan="1"><italic><tp:taxon-name><tp:taxon-name-part taxon-name-part-type="genus" reg="Coniophora">Coniophora</tp:taxon-name-part> <tp:taxon-name-part taxon-name-part-type="species" reg="arida">arida</tp:taxon-name-part></tp:taxon-name></italic> (Fr.) P. Karst.</td><td rowspan="1" colspan="1">0</td><td rowspan="1" colspan="1">0</td><td rowspan="1" colspan="1">0</td><td rowspan="1" colspan="1">0</td><td rowspan="1" colspan="1">0</td><td rowspan="1" colspan="1">1</td><td rowspan="1" colspan="1">0</td><td rowspan="1" colspan="1">0</td><td rowspan="1" colspan="1">0</td><td rowspan="1" colspan="1">0</td></tr><tr><td rowspan="1" colspan="1"><italic><tp:taxon-name><tp:taxon-name-part taxon-name-part-type="genus" reg="Coniophora">Coniophora</tp:taxon-name-part> <tp:taxon-name-part taxon-name-part-type="species" reg="olivacea">olivacea</tp:taxon-name-part></tp:taxon-name></italic> (Fr.: Fr.) P. Karst.</td><td rowspan="1" colspan="1">0</td><td rowspan="1" colspan="1">0</td><td rowspan="1" colspan="1">0</td><td rowspan="1" colspan="1">0</td><td rowspan="1" colspan="1">0</td><td rowspan="1" colspan="1">1</td><td rowspan="1" colspan="1">0</td><td rowspan="1" colspan="1">0</td><td rowspan="1" colspan="1">0</td><td rowspan="1" colspan="1">0</td></tr><tr><td rowspan="1" colspan="1"><italic><tp:taxon-name><tp:taxon-name-part taxon-name-part-type="genus" reg="Cylindrobasidium">Cylindrobasidium</tp:taxon-name-part> <tp:taxon-name-part taxon-name-part-type="species" reg="laeve">laeve</tp:taxon-name-part></tp:taxon-name></italic> (Pers.) Chamuris</td><td rowspan="1" colspan="1">0</td><td rowspan="1" colspan="1">0</td><td rowspan="1" colspan="1">0</td><td rowspan="1" colspan="1">0</td><td rowspan="1" colspan="1">0</td><td rowspan="1" colspan="1">0</td><td rowspan="1" colspan="1">0</td><td rowspan="1" colspan="1">1</td><td rowspan="1" colspan="1">0</td><td rowspan="1" colspan="1">0</td></tr><tr><td rowspan="1" colspan="1"><italic><tp:taxon-name><tp:taxon-name-part taxon-name-part-type="genus" reg="Dichostereum">Dichostereum</tp:taxon-name-part> <tp:taxon-name-part taxon-name-part-type="species" reg="boreale">boreale</tp:taxon-name-part></tp:taxon-name></italic> Pouzar</td><td rowspan="1" colspan="1">0</td><td rowspan="1" colspan="1">0</td><td rowspan="1" colspan="1">1</td><td rowspan="1" colspan="1">0</td><td rowspan="1" colspan="1">0</td><td rowspan="1" colspan="1">0</td><td rowspan="1" colspan="1">0</td><td rowspan="1" colspan="1">0</td><td rowspan="1" colspan="1">0</td><td rowspan="1" colspan="1">0</td></tr><tr><td rowspan="1" colspan="1"><italic><tp:taxon-name><tp:taxon-name-part taxon-name-part-type="genus" reg="Kurtia">Kurtia</tp:taxon-name-part> <tp:taxon-name-part taxon-name-part-type="species" reg="argillacea">argillacea</tp:taxon-name-part></tp:taxon-name></italic> (Bres.) Karasiński</td><td rowspan="1" colspan="1">0</td><td rowspan="1" colspan="1">0</td><td rowspan="1" colspan="1">0</td><td rowspan="1" colspan="1">0</td><td rowspan="1" colspan="1">0</td><td rowspan="1" colspan="1">0</td><td rowspan="1" colspan="1">1</td><td rowspan="1" colspan="1">0</td><td rowspan="1" colspan="1">0</td><td rowspan="1" colspan="1">0</td></tr><tr><td rowspan="1" colspan="1"><italic><tp:taxon-name><tp:taxon-name-part taxon-name-part-type="genus" reg="Peniophora">Peniophora</tp:taxon-name-part> <tp:taxon-name-part taxon-name-part-type="species" reg="incarnata">incarnata</tp:taxon-name-part></tp:taxon-name></italic> (Pers.) P. Karst.</td><td rowspan="1" colspan="1">0</td><td rowspan="1" colspan="1">0</td><td rowspan="1" colspan="1">0</td><td rowspan="1" colspan="1">0</td><td rowspan="1" colspan="1">0</td><td rowspan="1" colspan="1">0</td><td rowspan="1" colspan="1">0</td><td rowspan="1" colspan="1">0</td><td rowspan="1" colspan="1">0</td><td rowspan="1" colspan="1">1</td></tr><tr><td rowspan="1" colspan="1"><italic><tp:taxon-name><tp:taxon-name-part taxon-name-part-type="genus" reg="Punctularia">Punctularia</tp:taxon-name-part> <tp:taxon-name-part taxon-name-part-type="species" reg="strigosozonata">strigosozonata</tp:taxon-name-part></tp:taxon-name></italic> (Schwein.) Talbot</td><td rowspan="1" colspan="1">0</td><td rowspan="1" colspan="1">0</td><td rowspan="1" colspan="1">0</td><td rowspan="1" colspan="1">0</td><td rowspan="1" colspan="1">1</td><td rowspan="1" colspan="1">0</td><td rowspan="1" colspan="1">0</td><td rowspan="1" colspan="1">0</td><td rowspan="1" colspan="1">0</td><td rowspan="1" colspan="1">0</td></tr><tr><td rowspan="1" colspan="1"><italic><tp:taxon-name><tp:taxon-name-part taxon-name-part-type="genus" reg="Resinicium">Resinicium</tp:taxon-name-part> <tp:taxon-name-part taxon-name-part-type="species" reg="bicolor">bicolor</tp:taxon-name-part></tp:taxon-name></italic> (Alb. et Schwein.: Fr.) Parmasto</td><td rowspan="1" colspan="1">0</td><td rowspan="1" colspan="1">0</td><td rowspan="1" colspan="1">0</td><td rowspan="1" colspan="1">0</td><td rowspan="1" colspan="1">0</td><td rowspan="1" colspan="1">0</td><td rowspan="1" colspan="1">1</td><td rowspan="1" colspan="1">0</td><td rowspan="1" colspan="1">0</td><td rowspan="1" colspan="1">0</td></tr><tr><td rowspan="1" colspan="1"><italic><tp:taxon-name><tp:taxon-name-part taxon-name-part-type="genus" reg="Scytinostroma">Scytinostroma</tp:taxon-name-part> <tp:taxon-name-part taxon-name-part-type="species" reg="galactinum">galactinum</tp:taxon-name-part></tp:taxon-name></italic> (Fr.) Donk</td><td rowspan="1" colspan="1">0</td><td rowspan="1" colspan="1">0</td><td rowspan="1" colspan="1">1</td><td rowspan="1" colspan="1">0</td><td rowspan="1" colspan="1">0</td><td rowspan="1" colspan="1">1</td><td rowspan="1" colspan="1">0</td><td rowspan="1" colspan="1">0</td><td rowspan="1" colspan="1">0</td><td rowspan="1" colspan="1">0</td></tr><tr><td rowspan="1" colspan="1"><italic><tp:taxon-name><tp:taxon-name-part taxon-name-part-type="genus" reg="Serpula">Serpula</tp:taxon-name-part> <tp:taxon-name-part taxon-name-part-type="species" reg="himantioides">himantioides</tp:taxon-name-part></tp:taxon-name></italic> (Fr.) P. Karst.</td><td rowspan="1" colspan="1">0</td><td rowspan="1" colspan="1">0</td><td rowspan="1" colspan="1">1</td><td rowspan="1" colspan="1">0</td><td rowspan="1" colspan="1">0</td><td rowspan="1" colspan="1">0</td><td rowspan="1" colspan="1">0</td><td rowspan="1" colspan="1">0</td><td rowspan="1" colspan="1">0</td><td rowspan="1" colspan="1">0</td></tr><tr><td rowspan="1" colspan="1"><italic><tp:taxon-name><tp:taxon-name-part taxon-name-part-type="genus" reg="Subulicystidium">Subulicystidium</tp:taxon-name-part> <tp:taxon-name-part taxon-name-part-type="species" reg="longisporum">longisporum</tp:taxon-name-part></tp:taxon-name></italic> (Pat.) Parmasto</td><td rowspan="1" colspan="1">0</td><td rowspan="1" colspan="1">0</td><td rowspan="1" colspan="1">0</td><td rowspan="1" colspan="1">1</td><td rowspan="1" colspan="1">0</td><td rowspan="1" colspan="1">0</td><td rowspan="1" colspan="1">0</td><td rowspan="1" colspan="1">0</td><td rowspan="1" colspan="1">0</td><td rowspan="1" colspan="1">0</td></tr><tr><td rowspan="1" colspan="1"><italic><tp:taxon-name><tp:taxon-name-part taxon-name-part-type="genus" reg="Tomentella">Tomentella</tp:taxon-name-part> <tp:taxon-name-part taxon-name-part-type="species" reg="badia">badia</tp:taxon-name-part></tp:taxon-name></italic> (Link) Stalpers</td><td rowspan="1" colspan="1">0</td><td rowspan="1" colspan="1">0</td><td rowspan="1" colspan="1">0</td><td rowspan="1" colspan="1">0</td><td rowspan="1" colspan="1">0</td><td rowspan="1" colspan="1">0</td><td rowspan="1" colspan="1">1</td><td rowspan="1" colspan="1">0</td><td rowspan="1" colspan="1">0</td><td rowspan="1" colspan="1">0</td></tr><tr><td rowspan="1" colspan="1"><italic><tp:taxon-name><tp:taxon-name-part taxon-name-part-type="genus" reg="Tomentella">Tomentella</tp:taxon-name-part> <tp:taxon-name-part taxon-name-part-type="species" reg="bryophila">bryophila</tp:taxon-name-part></tp:taxon-name></italic> (Pers.) M. J. Larsen</td><td rowspan="1" colspan="1">0</td><td rowspan="1" colspan="1">1</td><td rowspan="1" colspan="1">1</td><td rowspan="1" colspan="1">0</td><td rowspan="1" colspan="1">0</td><td rowspan="1" colspan="1">0</td><td rowspan="1" colspan="1">1</td><td rowspan="1" colspan="1">0</td><td rowspan="1" colspan="1">0</td><td rowspan="1" colspan="1">0</td></tr><tr><td rowspan="1" colspan="1"><italic><tp:taxon-name><tp:taxon-name-part taxon-name-part-type="genus" reg="Tomentella">Tomentella</tp:taxon-name-part> <tp:taxon-name-part taxon-name-part-type="species" reg="cinerascens">cinerascens</tp:taxon-name-part></tp:taxon-name></italic> (P. Karst.) Höhn. et Litsch</td><td rowspan="1" colspan="1">0</td><td rowspan="1" colspan="1">0</td><td rowspan="1" colspan="1">0</td><td rowspan="1" colspan="1">0</td><td rowspan="1" colspan="1">0</td><td rowspan="1" colspan="1">1</td><td rowspan="1" colspan="1">0</td><td rowspan="1" colspan="1">0</td><td rowspan="1" colspan="1">0</td><td rowspan="1" colspan="1">0</td></tr><tr><td rowspan="1" colspan="1"><italic><tp:taxon-name><tp:taxon-name-part taxon-name-part-type="genus" reg="Tomentella">Tomentella</tp:taxon-name-part> <tp:taxon-name-part taxon-name-part-type="species" reg="coerulea">coerulea</tp:taxon-name-part></tp:taxon-name></italic> (Bres.) Höhn. et Litsch.</td><td rowspan="1" colspan="1">0</td><td rowspan="1" colspan="1">1</td><td rowspan="1" colspan="1">0</td><td rowspan="1" colspan="1">0</td><td rowspan="1" colspan="1">0</td><td rowspan="1" colspan="1">0</td><td rowspan="1" colspan="1">0</td><td rowspan="1" colspan="1">0</td><td rowspan="1" colspan="1">0</td><td rowspan="1" colspan="1">0</td></tr><tr><td rowspan="1" colspan="1"><italic><tp:taxon-name><tp:taxon-name-part taxon-name-part-type="genus" reg="Tomentella">Tomentella</tp:taxon-name-part> <tp:taxon-name-part taxon-name-part-type="species" reg="crinalis">crinalis</tp:taxon-name-part></tp:taxon-name></italic> (Fr.) M. J. Larsen</td><td rowspan="1" colspan="1">0</td><td rowspan="1" colspan="1">0</td><td rowspan="1" colspan="1">0</td><td rowspan="1" colspan="1">0</td><td rowspan="1" colspan="1">0</td><td rowspan="1" colspan="1">0</td><td rowspan="1" colspan="1">1</td><td rowspan="1" colspan="1">0</td><td rowspan="1" colspan="1">0</td><td rowspan="1" colspan="1">0</td></tr><tr><td rowspan="1" colspan="1"><italic><tp:taxon-name><tp:taxon-name-part taxon-name-part-type="genus" reg="Tomentella">Tomentella</tp:taxon-name-part> <tp:taxon-name-part taxon-name-part-type="species" reg="lapida">lapida</tp:taxon-name-part></tp:taxon-name></italic> (Pers.) Stalpers</td><td rowspan="1" colspan="1">0</td><td rowspan="1" colspan="1">0</td><td rowspan="1" colspan="1">0</td><td rowspan="1" colspan="1">0</td><td rowspan="1" colspan="1">0</td><td rowspan="1" colspan="1">0</td><td rowspan="1" colspan="1">1</td><td rowspan="1" colspan="1">0</td><td rowspan="1" colspan="1">0</td><td rowspan="1" colspan="1">0</td></tr><tr><td rowspan="1" colspan="1"><italic><tp:taxon-name><tp:taxon-name-part taxon-name-part-type="genus" reg="Tomentella">Tomentella</tp:taxon-name-part> <tp:taxon-name-part taxon-name-part-type="species" reg="stuposa">stuposa</tp:taxon-name-part></tp:taxon-name></italic> (Link) Stalpers</td><td rowspan="1" colspan="1">0</td><td rowspan="1" colspan="1">0</td><td rowspan="1" colspan="1">1</td><td rowspan="1" colspan="1">0</td><td rowspan="1" colspan="1">0</td><td rowspan="1" colspan="1">0</td><td rowspan="1" colspan="1">0</td><td rowspan="1" colspan="1">0</td><td rowspan="1" colspan="1">0</td><td rowspan="1" colspan="1">0</td></tr></tbody></table></table-wrap></tp:treatment-sec><ref-list><ref id="B3812354"><element-citation xmlns:xlink="http://www.w3.org/1999/xlink" publication-type="article" xlink:type="simple"><person-group person-group-type="author"><name name-style="western"><surname>Kerppola</surname><given-names>S.</given-names></name></person-group><year>2011</year><article-title><italic><tp:taxon-name><tp:taxon-name-part taxon-name-part-type="genus" reg="Hammerschmidtia">Hammerschmidtia</tp:taxon-name-part> <tp:taxon-name-part taxon-name-part-type="species" reg="ingrica">ingrica</tp:taxon-name-part></tp:taxon-name></italic> Stackelberg, 1952 – Inkerinmahlanen Suomesta (<tp:taxon-name><tp:taxon-name-part taxon-name-part-type="order">Diptera</tp:taxon-name-part></tp:taxon-name>, <tp:taxon-name><tp:taxon-name-part taxon-name-part-type="family">Syrphidae</tp:taxon-name-part></tp:taxon-name>)</article-title><source>Sahlbergia</source><volume>17</volume><fpage>2</fpage><lpage>4</lpage><comment content-type="language">Finnish</comment></element-citation></ref><ref id="B3812378"><element-citation xmlns:xlink="http://www.w3.org/1999/xlink" publication-type="article" xlink:type="simple"><person-group person-group-type="author"><name name-style="western"><surname>Krivosheina</surname><given-names>M. G.</given-names></name></person-group><year>2003</year><article-title>A review of flower-flies of the genus <italic><tp:taxon-name><tp:taxon-name-part taxon-name-part-type="genus" reg="Hammerschmidtia">Hammerschmidtia</tp:taxon-name-part></tp:taxon-name></italic> of Russia, with description of larva of <italic><tp:taxon-name><tp:taxon-name-part taxon-name-part-type="genus" reg="Hammerschmidtia">H.</tp:taxon-name-part> <tp:taxon-name-part taxon-name-part-type="species" reg="ingrica">ingrica</tp:taxon-name-part></tp:taxon-name></italic> (<tp:taxon-name><tp:taxon-name-part taxon-name-part-type="order">Diptera</tp:taxon-name-part></tp:taxon-name>, <tp:taxon-name><tp:taxon-name-part taxon-name-part-type="family">Syrphidae</tp:taxon-name-part></tp:taxon-name>)</article-title><source>Entomological Review</source><volume>83</volume><issue>3</issue><fpage>361</fpage><lpage>367</lpage></element-citation></ref><ref id="B3812388"><element-citation xmlns:xlink="http://www.w3.org/1999/xlink" publication-type="chapter" xlink:type="simple"><person-group person-group-type="author"><name name-style="western"><surname>Krivokhatsky</surname><given-names>V. A.</given-names></name><name name-style="western"><surname>Kuznetsov</surname><given-names>S. Yu.</given-names></name></person-group><year>2002</year><chapter-title><italic><tp:taxon-name><tp:taxon-name-part taxon-name-part-type="genus" reg="Hammerschmidtia">Hammerschmidtia</tp:taxon-name-part> <tp:taxon-name-part taxon-name-part-type="species" reg="ingrica">ingrica</tp:taxon-name-part></tp:taxon-name></italic> Stack</chapter-title><person-group person-group-type="editor"><name name-style="western"><surname>Noskov</surname><given-names>G. A.</given-names></name></person-group><source>Red Data Book of Nature of the Leningrad Region. Animals</source><volume>Volume 3</volume><publisher-name>Mir i Sem'ya</publisher-name><publisher-loc>St. Petersburg</publisher-loc><size units="page">2</size></element-citation></ref></ref-list></tp:taxon-treatment>
